# Supplementary material for: Identification, Quantification, and Characterization of HIV-1 Reservoirs in the Human Brain
Source: Cells. 2022 Aug 2;11(15):2379. doi: 10.3390/cells11152379 (PMC9367788; doi:10.3390/cells11152379)
Supplement: Supplementary file 1 [file cells-11-02379-s001.zip]

Archive with 1 entries (1 files):
- cells-1820742-supplementary.pdf
